# Supplementary material for: Time-specific microRNA changes during spinal motoneuron degeneration in adult rats following unilateral brachial plexus root avulsion: ipsilateral vs. contralateral changes
Source: BMC Neurosci. 2014 Jul 24;15:92. doi: 10.1186/1471-2202-15-92 (PMC4121484; doi:10.1186/1471-2202-15-92)
Supplement: Supplementary file 1 — Additional file 1: Table S1: The enriched clusters in avulsion vs. control on the 3rd day post-injury; cluster analysis of regulated genes, employing the Database for Annotation, Visualization, and Integrated Discovery (DAVID). It was possible to group responding genes into functionally related gene groups (GO – Gene Ontology search terms) and clusters of enriched biological themes. The enrichment score is based on the mean value of the - log of the p-values (EASEscore) for the members in that cluster. A cut-off value of 2.0 was used, which corresponds to a p-value <0.01. (XLSX 17 KB) [file 12868_2014_3779_MOESM1_ESM.xlsx]

## Sheet: Sheet1
Term	Count	p-value
FUNCTIONAL GROUP 1 Enrichment Score: 10.09
GO:0010033~response to organic substance	157	1.02e-15
GO:0009719~response to endogenous stimulus	96	1.5e-09
GO:0009725~response to hormone stimulus	81	3.54e-07
FUNCTIONAL GROUP 2 Enrichment Score: 9.31
GO:0006811~ion transport	128	2.71e-17
GO:0006812~cation transport	98	3.03e-14
GO:0030001~metal ion transport	85	7.28e-14
GO:0006814~sodium ion transport	38	2.62e-13
GO:0015672~monovalent inorganic cation transport	64	1.7e-11
FUNCTIONAL GROUP 3 Enrichment Score: 7.36
GO:0015849~organic acid transport	41	7.84e-11
GO:0046942~carboxylic acid transport	40	2.47e-10
GO:0015837~amine transport	33	1.31e-08
GO:0006865~amino acid transport	21	5.27e-05
FUNCTIONAL GROUP 4 Enrichment Score: 5.05
GO:0016265~death	69	8.63e-07
GO:0008219~cell death	68	9.66e-07
GO:0012501~programmed cell death	63	1.41e-06
GO:0006915~apoptosis	61	3.05e-06
FUNCTIONAL GROUP 5 Enrichment Score: 4.59
GO:0031667~response to nutrient levels	49	9.12e-06
GO:0009991~response to extracellular stimulus	50	2.76e-05
GO:0007584~response to nutrient	37	6.69e-05
FUNCTIONAL GROUP 6 Enrichment Score: 4.56
GO:0045184~establishment of protein localization	89	5e-08
GO:0015031~protein transport	88	6.63e-08
GO:0046907~intracellular transport	78	6.46e-07
GO:0008104~protein localization	94	4.39e-06
GO:0006886~intracellular protein transport	45	0.000242
GO:0070727~cellular macromolecule localization	47	0.000875
GO:0034613~cellular protein localization	45	0.002404
FUNCTIONAL GROUP 7 Enrichment Score: 4.47
GO:0001944~vasculature development	44	5.12e-06
GO:0001568~blood vessel development	42	1.32e-05
GO:0048514~blood vessel morphogenesis	35	4.16e-05
GO:0001525~angiogenesis	24	0.000499
FUNCTIONAL GROUP 8 Enrichment Score: 4.43
GO:0046394~carboxylic acid biosynthetic process	32	7.3e-06
GO:0016053~organic acid biosynthetic process	32	7.3e-06
GO:0008610~lipid biosynthetic process	47	3.85e-05
GO:0006633~fatty acid biosynthetic process	17	0.000935
FUNCTIONAL GROUP 9 Enrichment Score: 4.22
GO:0042592~homeostatic process	112	2.75e-09
GO:0048878~chemical homeostasis	82	3.56e-08
GO:0050801~ion homeostasis	67	7.47e-07
GO:0019725~cellular homeostasis	70	6.55e-06
GO:0006873~cellular ion homeostasis	58	2.96e-05
GO:0055082~cellular chemical homeostasis	58	4.38e-05
GO:0006874~cellular calcium ion homeostasis	31	0.000114
GO:0055080~cation homeostasis	43	0.000134
GO:0055074~calcium ion homeostasis	31	0.000178
GO:0006875~cellular metal ion homeostasis	31	0.000498
GO:0055066~di-, tri-valent inorganic cation homeostasis	35	0.000926
GO:0055065~metal ion homeostasis	31	0.000956
GO:0030005~cellular di-, tri-valent inorganic cation homeostasis	33	0.001496
GO:0051480~cytosolic calcium ion homeostasis	21	0.002511
GO:0030003~cellular cation homeostasis	35	0.0029
GO:0007204~elevation of cytosolic calcium ion concentration	19	0.003774
FUNCTIONAL GROUP 10 Enrichment Score: 4.16
GO:0009611~response to wounding	73	6.01e-08
GO:0006954~inflammatory response	36	0.000418
FUNCTIONAL GROUP 11 Enrichment Score: 3.78
GO:0006811~ion transport	128	2.71e-17
GO:0006812~cation transport	98	3.03e-14
GO:0030001~metal ion transport	85	7.28e-14
GO:0006813~potassium ion transport	25	0.001676
FUNCTIONAL GROUP 12 Enrichment Score: 3.63
GO:0048545~response to steroid hormone stimulus	47	9.22e-05
GO:0032355~response to estradiol stimulus	20	0.000101
GO:0043627~response to estrogen stimulus	26	0.001368
FUNCTIONAL GROUP 13 Enrichment Score: 3.47
GO:0051050~positive regulation of transport	43	6.97e-06
GO:0051047~positive regulation of secretion	25	0.000114
GO:0051046~regulation of secretion	37	0.001968
GO:0060341~regulation of cellular localization	38	0.008524
FUNCTIONAL GROUP 14 Enrichment Score: 3.38
GO:0044093~positive regulation of molecular function	79	1.09e-06
GO:0051174~regulation of phosphorus metabolic process	65	9.45e-06
GO:0019220~regulation of phosphate metabolic process	65	9.45e-06
GO:0043085~positive regulation of catalytic activity	68	1.23e-05
GO:0042325~regulation of phosphorylation	61	3.84e-05
GO:0000165~MAPKKK cascade	29	5.57e-05
GO:0007243~protein kinase cascade	44	0.0001
GO:0051338~regulation of transferase activity	47	0.000176
GO:0043549~regulation of kinase activity	44	0.000434
GO:0045859~regulation of protein kinase activity	41	0.001046
GO:0051347~positive regulation of transferase activity	32	0.003138
GO:0033674~positive regulation of kinase activity	30	0.005774
GO:0000187~activation of MAPK activity	13	0.006059
GO:0045860~positive regulation of protein kinase activity	29	0.006087
FUNCTIONAL GROUP 15 Enrichment Score: 3.34
GO:0009743~response to carbohydrate stimulus	21	0.000104
GO:0009749~response to glucose stimulus	17	0.000499
GO:0009746~response to hexose stimulus	17	0.000935
GO:0034284~response to monosaccharide stimulus	17	0.000935
FUNCTIONAL GROUP 16 Enrichment Score: 3.33
GO:0043067~regulation of programmed cell death	97	4.71e-06
GO:0042981~regulation of apoptosis	96	4.76e-06
GO:0010941~regulation of cell death	97	5.66e-06
GO:0043066~negative regulation of apoptosis	53	4.54e-05
GO:0043069~negative regulation of programmed cell death	53	6.84e-05
GO:0060548~negative regulation of cell death	53	7.44e-05
GO:0043065~positive regulation of apoptosis	45	0.004558
GO:0043068~positive regulation of programmed cell death	45	0.00509
GO:0010942~positive regulation of cell death	45	0.005921
GO:0006916~anti-apoptosis	23	0.009494
FUNCTIONAL GROUP 17 Enrichment Score: 3.17
GO:0016477~cell migration	46	1.01e-05
GO:0051674~localization of cell	47	0.001325
GO:0048870~cell motility	47	0.001325
FUNCTIONAL GROUP 18 Enrichment Score: 3.11
GO:0006820~anion transport	30	3.45e-06
FUNCTIONAL GROUP 19 Enrichment Score: 2.98
GO:0010647~positive regulation of cell communication	54	7.18e-06
GO:0010627~regulation of protein kinase cascade	40	0.000243
GO:0009967~positive regulation of signal transduction	44	0.000434
GO:0010740~positive regulation of protein kinase cascade	28	0.002282
FUNCTIONAL GROUP 20 Enrichment Score: 2.94
GO:0022604~regulation of cell morphogenesis	28	2.2e-05
GO:0010769~regulation of cell morphogenesis involved in differentiation	23	2.43e-05
GO:0051130~positive regulation of cellular component organization	35	5.21e-05
GO:0051094~positive regulation of developmental process	50	5.98e-05
GO:0031344~regulation of cell projection organization	24	0.000136
GO:0010975~regulation of neuron projection development	21	0.000168
GO:0045597~positive regulation of cell differentiation	41	0.000236
GO:0031346~positive regulation of cell projection organization	16	0.00028
GO:0050772~positive regulation of axonogenesis	10	0.001483
GO:0050770~regulation of axonogenesis	15	0.002381
GO:0010720~positive regulation of cell development	17	0.004536
FUNCTIONAL GROUP 21 Enrichment Score: 2.81
GO:0051272~positive regulation of cell motion	23	5.62e-05
GO:0032103~positive regulation of response to external stimulus	18	5.9e-05
GO:0051270~regulation of cell motion	32	0.000493
GO:0050795~regulation of behavior	14	0.00061
GO:0050920~regulation of chemotaxis	10	0.00089
GO:0030335~positive regulation of cell migration	19	0.001144
GO:0040017~positive regulation of locomotion	20	0.001558
GO:0048520~positive regulation of behavior	10	0.002357
GO:0040012~regulation of locomotion	29	0.004886
GO:0030334~regulation of cell migration	26	0.006066
GO:0050921~positive regulation of chemotaxis	8	0.008024
FUNCTIONAL GROUP 22 Enrichment Score: 2.73
GO:0015718~monocarboxylic acid transport	15	0.000164
GO:0015908~fatty acid transport	11	0.001436
GO:0010876~lipid localization	24	0.001517
GO:0006869~lipid transport	22	0.002277
FUNCTIONAL GROUP 23 Enrichment Score: 2.70
GO:0032496~response to lipopolysaccharide	24	0.000235
GO:0002237~response to molecule of bacterial origin	24	0.000888
FUNCTIONAL GROUP 24 Enrichment Score: 2.64
GO:0003013~circulatory system process	28	0.000551
GO:0008015~blood circulation	28	0.000551
GO:0008217~regulation of blood pressure	21	0.001006
GO:0003018~vascular process in circulatory system	12	0.004652
FUNCTIONAL GROUP 25 Enrichment Score: 2.53
GO:0007610~behavior	65	1.91e-05
GO:0007611~learning or memory	24	0.001368
FUNCTIONAL GROUP 26 Enrichment Score: 2.44
GO:0043434~response to peptide hormone stimulus	40	2.99e-05
GO:0032868~response to insulin stimulus	22	0.007105
FUNCTIONAL GROUP 27 Enrichment Score: 2.32
GO:0048545~response to steroid hormone stimulus	47	9.22e-05
FUNCTIONAL GROUP 28 Enrichment Score: 2.30
GO:0044057~regulation of system process	54	6.54e-06
GO:0031644~regulation of neurological system process	31	0.001246
GO:0051969~regulation of transmission of nerve impulse	29	0.001865
GO:0050806~positive regulation of synaptic transmission	10	0.002926
GO:0050804~regulation of synaptic transmission	27	0.003043
GO:0051971~positive regulation of transmission of nerve impulse	10	0.006356
GO:0031646~positive regulation of neurological system process	10	0.008945
FUNCTIONAL GROUP 29 Enrichment Score: 2.26
GO:0006633~fatty acid biosynthetic process	17	0.000935
FUNCTIONAL GROUP 30 Enrichment Score: 2.24
GO:0007611~learning or memory	24	0.001368
GO:0007612~learning	16	0.001492
FUNCTIONAL GROUP 31 Enrichment Score: 2.19
GO:0015800~acidic amino acid transport	6	0.007901
FUNCTIONAL GROUP 32 Enrichment Score: 2.18
GO:0007267~cell-cell signaling	52	7.12e-05
GO:0007268~synaptic transmission	33	0.00371
GO:0019226~transmission of nerve impulse	39	0.007127
FUNCTIONAL GROUP 33 Enrichment Score: 2.08
GO:0042060~wound healing	37	1.33e-06
GO:0050878~regulation of body fluid levels	18	0.007795
FUNCTIONAL GROUP 34 Enrichment Score: 2.08
GO:0015674~di-, tri-valent inorganic cation transport	26	0.001239
GO:0006816~calcium ion transport	22	0.001653
FUNCTIONAL GROUP 35 Enrichment Score: 2.07
GO:0015844~monoamine transport	8	0.001687
GO:0015872~dopamine transport	5	0.003303
FUNCTIONAL GROUP 36 Enrichment Score: 2.05
GO:0050727~regulation of inflammatory response	18	0.000585
GO:0050728~negative regulation of inflammatory response	9	0.003085
FUNCTIONAL GROUP 37 Enrichment Score: 2.03
GO:0014075~response to amine stimulus	14	0.002085
GO:0001101~response to acid	11	0.006444
FUNCTIONAL GROUP 38 Enrichment Score: 2.02
GO:0051702~interaction with symbiont	5	0.001777
