# Supplementary material for: Time-specific microRNA changes during spinal motoneuron degeneration in adult rats following unilateral brachial plexus root avulsion: ipsilateral vs. contralateral changes
Source: BMC Neurosci. 2014 Jul 24;15:92. doi: 10.1186/1471-2202-15-92 (PMC4121484; doi:10.1186/1471-2202-15-92)
Supplement: Supplementary file 2 — Additional file 2: Table S2: The enriched clusters in avulsion vs. control on the 14th day post-injury. (XLSX 17 KB) [file 12868_2014_3779_MOESM2_ESM.xlsx]

## Sheet: Sheet1
Term	Count	p-value
FUNCTIONAL GROUP 1 Enrichment Score: 8.75
GO:0006811~ion transport	115	4.86e-13
GO:0006814~sodium ion transport	36	2.81e-12
GO:0015672~monovalent inorganic cation transport	64	4.06e-12
GO:0030001~metal ion transport	79	5.77e-12
GO:0006812~cation transport	89	2.15e-11
FUNCTIONAL GROUP 2 Enrichment Score: 6.66
GO:0010033~response to organic substance	136	4.32e-10
GO:0009719~response to endogenous stimulus	88	1.07e-07
GO:0009725~response to hormone stimulus	77	1.46e-06
GO:0043434~response to peptide hormone stimulus	39	3.31e-05
FUNCTIONAL GROUP 3 Enrichment Score: 5.92
GO:0015837~amine transport	34	1.45e-09
GO:0015849~organic acid transport	36	2.24e-08
GO:0046942~carboxylic acid transport	35	6.36e-08
GO:0006865~amino acid transport	24	6.48e-07
GO:0015804~neutral amino acid transport	9	0.000634
FUNCTIONAL GROUP 4 Enrichment Score: 5.92
GO:0045184~establishment of protein localization	96	3.79e-11
GO:0015031~protein transport	95	5.37e-11
GO:0008104~protein localization	106	2.68e-10
GO:0046907~intracellular transport	73	5.38e-06
GO:0006886~intracellular protein transport	42	0.000855
GO:0070727~cellular macromolecule localization	45	0.001429
GO:0034613~cellular protein localization	44	0.002227
FUNCTIONAL GROUP 5 Enrichment Score: 5.17
GO:0001944~vasculature development	45	8.76e-07
GO:0001568~blood vessel development	43	2.42e-06
GO:0048514~blood vessel morphogenesis	36	8.34e-06
GO:0001525~angiogenesis	25	0.000118
FUNCTIONAL GROUP 6 Enrichment Score: 4.28
GO:0010627~regulation of protein kinase cascade	47	3.13e-07
GO:0010647~positive regulation of cell communication	55	1.22e-06
GO:0009967~positive regulation of signal transduction	48	1.12e-05
GO:0010740~positive regulation of protein kinase cascade	31	0.000123
GO:0043122~regulation of I-kappaB kinase/NF-kappaB cascade	17	0.003688
FUNCTIONAL GROUP 7 Enrichment Score: 4.25
GO:0016192~vesicle-mediated transport	69	1.23e-06
GO:0016044~membrane organization	48	1.78e-05
GO:0010324~membrane invagination	27	0.000687
GO:0006897~endocytosis	27	0.000687
FUNCTIONAL GROUP 8 Enrichment Score: 4.03
GO:0040008~regulation of growth	56	4.67e-08
GO:0032535~regulation of cellular component size	40	3.6e-05
GO:0008361~regulation of cell size	34	4.63e-05
GO:0001558~regulation of cell growth	31	0.000111
GO:0045926~negative regulation of growth	22	0.000141
GO:0045792~negative regulation of cell size	16	0.007213
GO:0030308~negative regulation of cell growth	15	0.00726
FUNCTIONAL GROUP 9 Enrichment Score: 3.96
GO:0006820~anion transport	31	5.52e-07
GO:0015698~inorganic anion transport	17	0.001348
GO:0006821~chloride transport	12	0.004235
FUNCTIONAL GROUP 10 Enrichment Score: 3.90
GO:0019220~regulation of phosphate metabolic process	69	1.61e-07
GO:0051174~regulation of phosphorus metabolic process	69	1.61e-07
GO:0042325~regulation of phosphorylation	65	8.09e-07
GO:0051338~regulation of transferase activity	51	3.94e-06
GO:0044093~positive regulation of molecular function	74	8.38e-06
GO:0043549~regulation of kinase activity	48	1.12e-05
GO:0045859~regulation of protein kinase activity	44	6.7e-05
GO:0043085~positive regulation of catalytic activity	63	9.9e-05
GO:0007243~protein kinase cascade	41	0.000407
GO:0043406~positive regulation of MAP kinase activity	17	0.001543
GO:0033674~positive regulation of kinase activity	31	0.001856
GO:0051347~positive regulation of transferase activity	32	0.001892
GO:0043405~regulation of MAP kinase activity	21	0.001896
GO:0000165~MAPKKK cascade	24	0.002621
GO:0045860~positive regulation of protein kinase activity	29	0.003881
GO:0000187~activation of MAPK activity	13	0.004661
FUNCTIONAL GROUP 11 Enrichment Score: 3.53
GO:0042981~regulation of apoptosis	94	3.68e-06
GO:0043067~regulation of programmed cell death	94	6.35e-06
GO:0010941~regulation of cell death	94	7.72e-06
GO:0043065~positive regulation of apoptosis	48	0.000429
GO:0043068~positive regulation of programmed cell death	48	0.000492
GO:0043066~negative regulation of apoptosis	48	0.000527
GO:0010942~positive regulation of cell death	48	0.000602
GO:0043069~negative regulation of programmed cell death	48	0.000732
GO:0060548~negative regulation of cell death	48	0.000782
GO:0012502~induction of programmed cell death	30	0.002127
GO:0006917~induction of apoptosis	30	0.002127
FUNCTIONAL GROUP 12 Enrichment Score: 3.50
GO:0048545~response to steroid hormone stimulus	48	1.95e-05
GO:0051384~response to glucocorticoid stimulus	23	0.000878
GO:0031960~response to corticosteroid stimulus	23	0.001842
FUNCTIONAL GROUP 13 Enrichment Score: 3.36
GO:0007267~cell-cell signaling	54	6.88e-06
GO:0019226~transmission of nerve impulse	46	4.33e-05
GO:0007268~synaptic transmission	37	0.000124
FUNCTIONAL GROUP 14 Enrichment Score: 3.13
GO:0043085~positive regulation of catalytic activity	63	9.9e-05
GO:0051336~regulation of hydrolase activity	40	0.000586
GO:0051345~positive regulation of hydrolase activity	25	0.000705
GO:0060191~regulation of lipase activity	14	0.007199
FUNCTIONAL GROUP 15 Enrichment Score: 3.11
GO:0046394~carboxylic acid biosynthetic process	28	0.000189
GO:0016053~organic acid biosynthetic process	28	0.000189
FUNCTIONAL GROUP 16 Enrichment Score: 2.88
GO:0044092~negative regulation of molecular function	46	7.88e-05
GO:0043086~negative regulation of catalytic activity	36	0.000938
GO:0051348~negative regulation of transferase activity	17	0.001348
GO:0033673~negative regulation of kinase activity	15	0.005106
GO:0006469~negative regulation of protein kinase activity	14	0.00811
FUNCTIONAL GROUP 17 Enrichment Score: 2.84
GO:0009611~response to wounding	65	6.58e-06
FUNCTIONAL GROUP 18 Enrichment Score: 2.76
GO:0006575~cellular amino acid derivative metabolic process	32	4e-05
GO:0042398~cellular amino acid derivative biosynthetic process	15	0.000392
GO:0009309~amine biosynthetic process	17	0.002277
FUNCTIONAL GROUP 19 Enrichment Score: 2.64
GO:0045927~positive regulation of growth	19	0.000516
GO:0040018~positive regulation of multicellular organism growth	8	0.004232
GO:0040014~regulation of multicellular organism growth	14	0.005621
FUNCTIONAL GROUP 20 Enrichment Score: 2.63
GO:0051050~positive regulation of transport	37	0.000397
GO:0051047~positive regulation of secretion	23	0.000492
GO:0051046~regulation of secretion	34	0.006932
FUNCTIONAL GROUP 21 Enrichment Score: 2.56
GO:0032940~secretion by cell	35	0.000175
GO:0046903~secretion	40	0.00079
FUNCTIONAL GROUP 22 Enrichment Score: 2.47
GO:0010769~regulation of cell morphogenesis involved in differentiation	24	4.2e-06
GO:0051130~positive regulation of cellular component organization	35	2.66e-05
GO:0022604~regulation of cell morphogenesis	27	3.5e-05
GO:0051094~positive regulation of developmental process	48	0.000106
GO:0045597~positive regulation of cell differentiation	40	0.000245
GO:0031344~regulation of cell projection organization	22	0.00061
GO:0031346~positive regulation of cell projection organization	15	0.000671
GO:0010975~regulation of neuron projection development	19	0.000892
GO:0050770~regulation of axonogenesis	15	0.001747
GO:0010720~positive regulation of cell development	17	0.003282
GO:0050772~positive regulation of axonogenesis	9	0.004873
FUNCTIONAL GROUP 23 Enrichment Score: 2.40
GO:0016477~cell migration	41	0.000214
GO:0048870~cell motility	43	0.005958
GO:0051674~localization of cell	43	0.005958
FUNCTIONAL GROUP 24 Enrichment Score: 2.39
GO:0051272~positive regulation of cell motion	19	0.002112
GO:0051270~regulation of cell motion	29	0.002641
GO:0040012~regulation of locomotion	29	0.003089
GO:0030335~positive regulation of cell migration	17	0.005163
GO:0040017~positive regulation of locomotion	18	0.006247
GO:0030334~regulation of cell migration	25	0.00788
FUNCTIONAL GROUP 25 Enrichment Score: 2.37
GO:0042592~homeostatic process	104	9.88e-08
GO:0048878~chemical homeostasis	74	2.79e-06
GO:0050801~ion homeostasis	59	6.59e-05
GO:0019725~cellular homeostasis	62	0.000309
GO:0055082~cellular chemical homeostasis	53	0.000419
GO:0006873~cellular ion homeostasis	51	0.000962
GO:0042391~regulation of membrane potential	25	0.003003
GO:0055080~cation homeostasis	37	0.00357
FUNCTIONAL GROUP 26 Enrichment Score: 2.36
GO:0042060~wound healing	34	1.26e-05
GO:0050878~regulation of body fluid levels	20	0.000933
FUNCTIONAL GROUP 27 Enrichment Score: 2.24
GO:0044057~regulation of system process	51	2.45e-05
FUNCTIONAL GROUP 28 Enrichment Score: 2.21
GO:0016265~death	56	0.00117
GO:0008219~cell death	55	0.00133
GO:0012501~programmed cell death	49	0.003831
GO:0006915~apoptosis	48	0.004211
FUNCTIONAL GROUP 29 Enrichment Score: 2.21
GO:0006811~ion transport	115	4.86e-13
GO:0030001~metal ion transport	79	5.77e-12
GO:0006813~potassium ion transport	29	2.7e-05
FUNCTIONAL GROUP 30 Enrichment Score: 2.16
GO:0046486~glycerolipid metabolic process	27	0.000924
GO:0018904~organic ether metabolic process	13	0.005357
GO:0006641~triglyceride metabolic process	11	0.009413
GO:0006638~neutral lipid metabolic process	12	0.009929
FUNCTIONAL GROUP 31 Enrichment Score: 2.11
GO:0006836~neurotransmitter transport	21	0.000302
GO:0001505~regulation of neurotransmitter levels	16	0.005172
FUNCTIONAL GROUP 32 Enrichment Score: 2.08
GO:0015807~L-amino acid transport	10	0.000531
GO:0015711~organic anion transport	12	0.001017
GO:0015800~acidic amino acid transport	7	0.001038
GO:0043090~amino acid import	5	0.002923
GO:0043092~L-amino acid import	5	0.002923
GO:0006835~dicarboxylic acid transport	6	0.004927
FUNCTIONAL GROUP 33 Enrichment Score: 2.07
GO:0018101~peptidyl-citrulline biosynthetic process from peptidyl-arginine	4	0.005634
GO:0019240~citrulline biosynthetic process	4	0.005634
